# Supplementary material for: Metastatic Patterns of Malignant Germ Cell Tumors Vary by Histologic Subtype and Primary Site
Source: Medicina (Kaunas). 2025 Nov 5;61(11):1990. doi: 10.3390/medicina61111990 (PMC12654695; doi:10.3390/medicina61111990)
Supplement: Supplementary file 1 [file medicina-61-01990-s001.zip]

Archive with 4 entries (4 files):
- Table S3.pdf
- STROBE Checklist.pdf
- Table S1.xlsx
- Table S2.xlsx
