# Supplementary material for: Metastatic Patterns of Malignant Germ Cell Tumors Vary by Histologic Subtype and Primary Site
Source: Medicina (Kaunas). 2025 Nov 5;61(11):1990. doi: 10.3390/medicina61111990 (PMC12654695; doi:10.3390/medicina61111990)
Supplement: Supplementary file 1 [file medicina-61-01990-s001.zip › Table S1.xlsx]

## Sheet: Sheet1
Supplementary Table S1. Sensitivity analysis restricted to cases diagnosed between 2016 and 2022, when complete data on all metastatic sites were available. The trends observed were consistent with those from the full 2010–2022 cohort, confirming the robustness of the findings.
Primary Site	Histologic subtype	Period	Lymph Node Metastasis Rate	Distant Metastasis Rate	Organotropic Metastasis Rate
					Bone	Brain	Liver	Lung	Other
Testis	Seminoma	2010-2022	15.7% (2,418/15,448)	5.0% (842/16,831)	15.3% (60/392)	3.3% (13/393)	16.6% (65/392)	46.7% (184/394)	50.4% (143/284)
Testis	Seminoma	2016-2022	16.3% (1,338/8,209)	5.2% (486/9,323)	12.7% (36/283)	2.1% (6/283)	13.8% (39/282)	39.4% (112/284)	50.4% (143/284)
Testis	Yolk sac tumor	2010-2022	34.4% (99/288)	37.9% (128/338)	17.3% (18/104)	10.7% (11/103)	34.0% (36/106)	73.6% (78/106)	34.3% (23/67)
Testis	Yolk sac tumor	2016-2022	32.5% (51/157)	38.3% (74/193)	16.9% (11/65)	12.5% (8/64)	31.8% (21/66)	71.2% (47/66)	34.3% (23/67)
Testis	Teratoma	2010-2022	34.9% (149/427)	20.1% (94/468)	6.5% (4/62)	9.7% (6/62)	31.7% (19/60)	80.3% (49/61)	18.8% (6/32)
Testis	Teratoma	2016-2022	33.3% (78/234)	17.5% (46/263)	3.0% (1/33)	9.1% (3/33)	38.7% (12/31)	78.1% (25/32)	18.8% (6/32)
Testis	Embryonal carcinoma	2010-2022	37.2% (777/2,089)	19.9% (453/2,277)	7.0% (24/344)	4.4% (15/342)	12.5% (43/344)	91.4% (317/347)	15.1% (31/205)
Testis	Embryonal carcinoma	2016-2022	36.5% (395/1,082)	21.5% (263/1,223)	6.8% (14/205)	3.9% (8/205)	11.2% (23/206)	88.5% (184/208)	15.1% (31/205)
Testis	Choriocarcinoma	2010-2022	55.2% (116/210)	90.8% (217/239)	6.9% (14/204)	32.5% (67/206)	37.6% (77/205)	94.2% (194/206)	24.1% (26/108)
Testis	Choriocarcinoma	2016-2022	53.7% (58/108)	92.2% (118/128)	5.5% (6/110)	33.9% (38/112)	36.9% (41/111)	96.4% (108/112)	24.1% (26/108)
Testis	Mixed germ cell tumor	2010-2022	26.7% (2,309/8,647)	15.6% (1463/9,353)	7.8% (92/1182)	8.2% (97/1180)	19.0% (224/1181)	91.9% (1093/1189)	16.9% (120/711)
Testis	Mixed germ cell tumor	2016-2022	26.4% (1,280/4,854)	15.6% (844/5,417)	7.8% (56/715)	8.0% (57/711)	17.9% (128/714)	90.8% (651/717)	16.9% (120/711)
Mediastinum	Seminoma	2010-2022	17.9% (15/84)	23.5% (24/102)	18.8% (3/16)	6.3% (1/16)	18.8% (3/16)	31.3% (5/16)	71.4% (5/7)
Mediastinum	Seminoma	2016-2022	13.3% (2/15)	32.0% (8/25)	0% (0/7)	0% (0/7)	0% (0/7)	28.6% (2/7)	71.4% (5/7)
Mediastinum	Yolk sac tumor	2010-2022	21.1% (12/57)	42.9% (30/70)	42.3% (11/26)	11.5% (3/26)	51.9% (14/27)	72.0% (18/25)	33.3% (5/15)
Mediastinum	Yolk sac tumor	2016-2022	14.3% (2/14)	66.7% (16/24)	46.7% (7/15)	20.0% (3/15)	46.7% (7/15)	64.3% (9/14)	33.3% (5/15)
Mediastinum	Teratoma	2010-2022	18.2% (2/11)	29.4% (5/17)	25.0% (1/4)	25.0% (1/4)	25.0% (1/4)	75.0% (3/4)	0.0% (0/1)
Mediastinum	Teratoma	2016-2022	Not available	100% (1/1)	0% (0/1)	0% (0/1)	0% (0/1)	100% (1/1)	0.0% (0/1)
Mediastinum	Embryonal carcinoma	2010-2022	37.5% (3/8)	40.0% (4/10)	0% (0/3)	0.0% (0/3)	0.0% (0/3)	100.0% (3/3)	0.0% (0/3)
Mediastinum	Embryonal carcinoma	2016-2022	0% (0/2)	75.0% (3/4)	0% (0/3)	0.0% (0/3)	0.0% (0/3)	100.0% (3/3)	0.0% (0/3)
Mediastinum	Choriocarcinoma	2010-2022	42.9% (9/21)	84.4% (27/32)	12.0% (3/25)	56.0% (14/25)	52.0% (13/25)	96.0% (24/25)	53.3% (8/15)
Mediastinum	Choriocarcinoma	2016-2022	71.% (5/7)	88.2% (15/17)	6.7% (1/15)	53.3% (8/15)	66.7% (10/15)	100% (15/15)	53.3% (8/15)
Mediastinum	Mixed germ cell tumor	2010-2022	21.9% (14/64)	38.3% (31/81)	27.6% (8/29)	3.4% (1/29)	24.1% (7/29)	55.2% (16/29)	47.6% (10/21)
Mediastinum	Mixed germ cell tumor	2016-2022	22.7% (5/22)	64.7% (22/34)	38.1% (8/21)	4.8% (1/21)	23.8% (5/21)	42.9% (9/21)	47.6% (10/21)
Ovary	Dysgerminoma	2010-2022	21.5% (100/465)	4.4% (22/497)	9.1% (1/11)	0% (0/11)	8.3% (1/12)	36.4% (4/11)	58.3% (7/12)
Ovary	Dysgerminoma	2016-2022	23.1% (61/264)	4.8% (14/292)	9.1% (1/11)	0% (0/11)	8.3% (1/12)	36.4% (4/11)	58.3% (7/12)
Ovary	Yolk sac tumor	2010-2022	11.8% (31/262)	21.8% (62/284)	6.5% (3/46)	0% (0/46)	57.4% (27/47)	15.2% (7/46)	62.9% (22/35)
Ovary	Yolk sac tumor	2016-2022	11.9% (18/151)	22.3% (37/166)	5.7% (2/35)	0% (0/35)	48.6% (17/35)	17.1% (6/35)	62.9% (22/35)
Ovary	Teratoma	2010-2022	2.9% (18/620)	2.9% (19/662)	14.3% (2/14)	0% (0/14)	42.9% (6/14)	28.6% (4/14)	84.6% (11/13)
Ovary	Teratoma	2016-2022	3.8% (12/314)	3.7% (13/347)	15.4% (2/13)	0% (0/13)	38.5% (5/13)	30.8% (4/13)	84.6% (11/13)
Ovary	Embryonal carcinoma	2010-2022	0% (0/4)	25.0% (1/4)	0% (0/1)	0% (0/1)	100% (1/1)	0% (0/1)	100% (1/1)
Ovary	Embryonal carcinoma	2016-2022	0% (0/1)	100% (1/1)	0% (0/1)	0% (0/1)	100% (1/1)	0% (0/1)	100% (1/1)
Ovary	Choriocarcinoma	2010-2022	27.3% (3/11)	47.1% (8/17)	0% (0/7)	14.3% (1/7)	62.5% (5/8)	28.6% (2/7)	83.3% (5/6)
Ovary	Choriocarcinoma	2016-2022	20.0% (1/5)	60% (6/10)	0% (0/5)	20.0% (1/5)	50.0% (3/6)	40.0% (2/5)	83.3% (5/6)
Ovary	Mixed germ cell tumor	2010-2022	15.2% (39/257)	10.9% (29/267)	9.11% (2/22)	0% (0/22)	45.5% (10/22)	50.0% (11/22)	50.0% (9/18)
Ovary	Mixed germ cell tumor	2016-2022	18.6% (27/145)	13.7% (21/153)	5.6% (1/18)	0% (0/18)	44.4% (8/18)	44.4% (8/18)	50.0% (9/18)
