# Supplementary material for: Metastatic Patterns of Malignant Germ Cell Tumors Vary by Histologic Subtype and Primary Site
Source: Medicina (Kaunas). 2025 Nov 5;61(11):1990. doi: 10.3390/medicina61111990 (PMC12654695; doi:10.3390/medicina61111990)
Supplement: Supplementary file 1 [file medicina-61-01990-s001.zip › Table S2.xlsx]

## Sheet: Sheet1
		Age at diagnosis <5				Age at diagnosis <8
	Diagnosis	N	LN met	Distant met		N	LN met	Distant met
Testis
	Seminoma	1	0% (0/0)	100% (1/1)		1	0% (0/0)	100% (1/1)
	Yolk sac tumor	92	6.2% (5/81)	4.4% (4/90)		94	6.0% (5/83)	4.3% (4/92)
	Teratoma	25	0% (0/22)	0% (0/24)		25	0% (0/22)	0% (0/24)
	Embryonal carcinoma	3	33.3% (1/3)	0% (0/3)		3	33.3% (1/3)	0% (0/3)
	Choriocarcinoma	0	0% (0/0)	0% (0/0)		0	0% (0/0)	0% (0/0)
	Mixed germ cell tumor	7	0% (0/5)	0% (0/6)		7	0% (0/5)	0% (0/6)
	Total	128	5.4% (6/111)	4.0% (5/124)		130	5.3% (6/113)	4.0% (5/126)
Ovary
	Dysgerminoma	1	0% (0/1)	0% (0/1)		4	25.0% (1/4)	0% (0/4)
	Yolk sac tumor	4	33.0% (1/3)	50.0% (2/4)		5	25.0% (1/4)	40.0% (2/5)
	Teratoma	11	0% (0/11)	9.1% (1/11)		25	0% (0/24)	8% (2/25)
	Embryonal carcinoma	1	0% (0/0)	0% (0/0)		1	0% (0/1)	0% (0/1)
	Choriocarcinoma	0	0% (0/0)	0% (0/0)		0	0% (0/0)	0% (0/0)
	Mixed germ cell tumor	6	16.7% (1/6)	16.7% (1/6)		12	9.1% (1/11)	8.3% (1/12)
	Total	23	9.5% (2/21)	18.2% (4/22)		47	6.8% (3/44)	10.6% (5/47)
Mediastinum
	Seminoma	0	0% (0/0)	0% (0/0)		0	0% (0/0)	0% (0/0)
	Yolk sac tumor	4	25.0% (1/4)	75.0% (3/4)		4	25.0% (1/4)	75.0% (3/4)
	Teratoma	13	0% (0/8)	0% (0/9)		13	0% (0/8)	0% (0/9)
	Embryonal carcinoma	0	0% (0/0)	0% (0/0)		0	0% (0/0)	0% (0/0)
	Choriocarcinoma	0	0% (0/0)	0% (0/0)		0	0% (0/0)	0% (0/0)
	Mixed germ cell tumor	1	0% (0/1)	0% (0/1)		1	0% (0/1)	0% (0/1)
	Total	18	7.7% (1/13)	21.4% (3/14)		18	7.7% (1/13)	21.4% (3/14)
